# Supplementary material for: Towards achieving semantic interoperability of clinical study data with FHIR
Source: J Biomed Semantics. 2017 Sep 19;8:41. doi: 10.1186/s13326-017-0148-7 (PMC5606031; doi:10.1186/s13326-017-0148-7)
Supplement: Additional file 1 — The file observation_example.json lists the Observation resource as described in the Demonstrating the clinical study design with FHIR section in json format. (JSON 2 kb) [file 13326_2017_148_MOESM1_ESM.json]

{
  "resource": {
	"resourceType": "Observation",
	"id": "P2-CARDIOVAS",
	"extension": [
	  {
		"url": "http://hl7.org/fhir/StructureDefinition/observation-bodyPosition",
		"valueCodeableConcept": {
		  "coding": [
			{
			  "system": "http://snomed.info/sct/32506021000036107/version/20160930/id/",
			  "code": "33586001",
			  "display": "Sitting position"
			}
		  ]
		}
	  }
	],
	"identifier": [
	  {
		"system": "urn:ietf:rfc:3986",
		"value": "SE-CLINIC1-I-VITAL-BP"
	  }
	],
	"status": "final",
	"code": {
	  "coding": [
		{
		  "system": "http://snomed.info/sct/32506021000036107/version/20160930/id/",
		  "code": "75367002",
		  "display": "Blood pressure"
		}
	  ]
	},
	"subject": {
	  "reference": "Patient/P2"
	},
	"effectiveDateTime": "2016-05-16T10:00:00",
	"performer": [
	  {
		"reference": "Practitioner/01"
	  }
	],
	"interpretation": {
	  "coding": [
		{
		  "system": "http://snomed.info/sct/32506021000036107/version/20160930/id/",
		  "code": "2004005",
		  "display": "Normal blood pressure"
		}
	  ]
	},
	"bodySite": {
	  "coding": [
		{
		  "system": "http://snomed.info/sct/32506021000036107/version/20160930/id/",
		  "code": "368208006",
		  "display": "Left upper arm structure"
		}
	  ]
	},
	"component": [
	  {
		"code": {
		  "coding": [
			{
			  "system": "http://loinc.org",
			  "code": "8480-6",
			  "display": "Systolic blood pressure"
			},
			{
			  "system": "http://snomed.info/sct/32506021000036107/version/20160930/id/",
			  "code": "9027003",
			  "display": "Systolic blood pressure"
			}
		  ]
		},
		"valueQuantity": {
		  "value": 119,
		  "unit": "mmHg",
		  "system": "http://unitsofmeasure.org",
		  "code": "mm[Hg]"
		}
	  },
	  {
		"code": {
		  "coding": [
			{
			  "system": "http://loinc.org",
			  "code": "8462-4",
			  "display": "Diastolic blood pressure"
			},
			{
			  "system": "http://snomed.info/sct/32506021000036107/version/20160930/id/",
			  "code": "271650006",
			  "display": "Diastolic blood pressure"
			}
		  ]
		},
		"valueQuantity": {
		  "value": 79,
		  "unit": "mmHg",
		  "system": "http://unitsofmeasure.org",
		  "code": "mm[Hg]"
		}
	  }
	]
  },
}
